# Supplementary material for: Small RNA Landscape of Platelet Dust: Platelet-Derived Extracellular Vesicles from Patients with Non-Small-Cell Lung Cancer
Source: Noncoding RNA. 2025 May 7;11(3):38. doi: 10.3390/ncrna11030038 (PMC12101397; doi:10.3390/ncrna11030038)
Supplement: Supplementary file 1 [file ncrna-11-00038-s001.zip]

Archive with 1 entries (1 files):
- ncrna-3478745-supplementary.pdf
